# Supplementary material for: Hand-Powered Inertial Microfluidic Syringe-Tip Centrifuge
Source: Biosensors (Basel). 2021 Dec 29;12(1):14. doi: 10.3390/bios12010014 (PMC8774109; doi:10.3390/bios12010014)
Supplement: Supplementary file 1 [file biosensors-12-00014-s001.zip]

Archive with 3 entries (3 files):
- biosensors-1505966-sup.pdf
- Video S1 A video illustrating the particle focusing at the Y-shaped outlet.avi
- Video S2 A video illustrating the distribution of microalgal cells at the Y-shaped outlet.avi
